# Supplementary material for: Factors Affecting Cancer Mortality in Young Adults: Findings from a Prospective Cohort Study
Source: Cancers (Basel). 2024 Nov 17;16(22):3853. doi: 10.3390/cancers16223853 (PMC11593055; doi:10.3390/cancers16223853)
Supplement: Supplementary file 1 [file cancers-16-03853-s001.zip]

Archive with 1 entries (1 files):
- cancers-3282637-supplementary.pdf
